# Supplementary material for: Serum vitamin D and body composition in adults undergoing fitness assessments: A correlation study
Source: PLoS One. 2018 Jun 1;13(6):e0197903. doi: 10.1371/journal.pone.0197903 (PMC5983479; doi:10.1371/journal.pone.0197903)
Supplement: S1 File — (XLSX) [file pone.0197903.s001.xlsx]

## Sheet: Office_Address_List
					0= "White", 1 = "non-White"		0=female, 1=male		0=IS, 1=IS NOT					0=is below, 1= meets, 2= exceeds
KNOWN_DISEASE	SIGN_SYMP	Microbiome	AGE	Race	Race_dc	Gender	Gender_dc	FAM_HIST	FAM_HIST_dc	SMOKING	Gender_dc		PHYS_ACT	PHYS_ACT_dc	TC	LDLC	HDLC	TC_HDLR	TG	GLUCOSE	NON-HDLC	BUN	CREATININE	eGFR	AST	ALT	WBC	HEMOGLOBIN	HEMATOCRIT	NEUTROPHILS	LYMPHOCYTES	MONOCYTES	EOSINOPHILS	BASOPHILS	HbA1c	VitD,25-OH	VitD categories, 0=insufficient, 1=sub-optimal, 2=optimal	VitD status, 0=deficient, 1=sufficient	Calcium	WT_kg	BMI	WAIST_inches	BMI_LOSS	BF_LOSS	CVD_NUM	CVD_RISK	HRrest	SBPrest	DBPrest
NONE INDICATED	NONE INDICATED	N	51	W	0	F	0	IS	0	DO NOT	0	23	MEETS	1	252	181	59	4.3	60	102	193	11	0.9	74	25	15	6.1	13	38.7	57.8	27.9	8.8	4.4	1.1	5.4	23	1	0	9.2	68.0	26.4	37.0	NOT RECOMMENDED	NOT RECOMMENDED	3	MODERATE	67	116	70
TYPE 2 DIABETES	NONE INDICATED	N	49	W	0	M	1	IS	0	DO NOT	1	40	MEETS	1	112	49	49	2.3	72	208	63	17	0.87	101	54	107	7.4	14.5	42	57	30.5	8.7	2.4	1.4	8.5	40	2	1	9.5	107.3	34.9	46.0	6.8	6.3	6	HIGH	82	152	94
NONE INDICATED	NONE INDICATED	N	27	W	0	M	1	IS NOT	1	DO NOT	1	23	EXCEEDS	2	165	78	74	2.2	64	96	91	11	0.66	132	27	25	4.7	15.1	46.3	58.4	27.4	10.1	3	1.1	5.2	23	1	1	10.3	78.7	26.0	37.8	NOT RECOMMENDED	NOT RECOMMENDED	-1	LOW	58	122	74
NONE INDICATED	NONE INDICATED	N	43	W	0	M	1	IS	0	DO NOT	1	17	IS BELOW	0	203	122	60	3.4	104	101	143	18	1.3	67	24	26	3.8	15.7	47.7	55.2	30.9	9.9	3.2	0.8	5.3	17	0	0	10.3	89.1	27.3	36.3	7.2	5.9	5	MODERATE	65	128	76
NONE INDICATED	NONE INDICATED	N	60	W	0	M	1	IS NOT	1	DO NOT	1	33	EXCEEDS	2	168	111	47	3.6	48	97	121	15	0.87	94	19	16	5.1	14.8	43.5	67.2	16.2	11.3	4.5	0.8	5.4	33	2	1	9.4	102.4	29.5	41.0	7.6	6.1	1	MODERATE	66	130	88
TYPE 2 DIABETES	NONE INDICATED	Y	76	W	0	M	1	IS NOT	1	DO NOT	1	10	MEETS	1	189	80	49	3.9	300	236	140	15	0.9	83	23	23	6.2	11.9	35.7	61.2	29.3	6.8	1.9	0.8	9.6	10	0	0	9.4	95.2	34.8	43.5	6.0	6.1	6	HIGH	82	160	70
NONE INDICATED	NONE INDICATED	N	46	W	0	F	0	IS NOT	1	DO NOT	0	12	IS BELOW	0	235	142	74	3.2	94	103	161	14	0.82	86	17	14	5.8	8.6	29.8	69	22	7.6	0.9	0.5	5.7	12	0	0	9.5	66.4	26.9	39.0	6.3	5.5	3	MODERATE	82	120	78
NONE INDICATED	NONE INDICATED	N	49	W	0	M	1	IS NOT	1	DO NOT	1	24	EXCEEDS	2	196	117	49	4.0	150	94	147	17	0.84	103	27	26	4	17	48.6	46	41.1	11.3	1.3	0.3	5.3	24	1	1	9.3	85.7	29.5	38.0	6.4	NOT RECOMMENDED	1	LOW	83	118	70
NONE INDICATED	NONE INDICATED	Y	74	W	0	F	0	IS NOT	1	DO NOT	0	28	IS BELOW	0	237	112	99	2.4	131	99	138	20	0.99	56	16	13	6.6	12.7	37.2	67.6	23.2	6.6	2.1	0.5	6.1	28	1	1	10.7	64.9	26.1	33.8	NOT RECOMMENDED	4.8	3	MODERATE	71	140	98
NONE INDICATED	NONE INDICATED	Y	64	W	0	F	0	IS NOT	1	DO NOT	0	17	EXCEEDS	2	216	132	54	4.0	151	96	162	20	0.84	73	20	18	7.1	13.1	39.6	56.4	31.4	7.6	3.9	0.7	5.8	17	0	0	9.6	73.2	27.6	32.5	5.8	4.9	4	MODERATE	59	148	80
NONE INDICATED	NONE INDICATED	Y	66	W	0	F	0	IS	0	DO NOT	0	14	IS BELOW	0	259	180	62	4.2	87	105	197	12	0.69	91	19	17	6.4	14.9	45.2	56	31.7	8	3.8	0.5	5.5	14	0	0	9.6	80.1	31.2	42.5	5.6	6.8	6	MODERATE	68	130	80
NONE INDICATED	NONE INDICATED	N	71	W	0	M	1	IS NOT	1	DO NOT	1	45	MEETS	1	139	64	65	2.1	52	106	74	20	0.94	81	22	18	5.1	14.8	42.9	55.9	30.9	12.2	0.6	0.4	5.5	45	2	1	9.5	95.5	27.7	42.0	7.6	6.2	4	MODERATE	71	130	84
HYPOTHYROID	NONE INDICATED	N	60	W	0	F	0	IS	0	DO NOT	0	26	EXCEEDS	2	212	119	78	2.7	77	112	134	12	0.78	83	18	19	5.1	13.7	42.3	40	49.1	8.3	2	0.6	5.9	26	1	1	9.7	94.3	34.5	43.0	6.0	7.5	3	HIGH	64	136	90
NONE INDICATED	NONE INDICATED	N	62	W	0	F	0	IS NOT	1	DO NOT	0	37	MEETS	1	218	127	78	2.8	66	104	140	15	0.67	94	22	16	4.6	12.5	37.4	45.8	44.7	7.4	1.7	0.4	6.3	37	2	1	9.4	59.8	22.9	31.0	NOT RECOMMENDED	4.3	2	MODERATE	66	118	82
NONE INDICATED	NONE INDICATED	N	49	W	0	F	0	IS NOT	1	DO NOT	0	36	IS BELOW	0	181	37	137	1.3	36	96	44	11	0.99	67	15	14	5.1	13.8	42.5	46.9	42.6	7.6	2.1	0.8	5.7	36	2	1	9.7	56.0	22.9	32.8	NOT RECOMMENDED	NOT RECOMMENDED	0	LOW	54	118	68
NONE INDICATED	NONE INDICATED	Y	78	W	0	M	1	IS NOT	1	DO NOT	1	29	IS BELOW	0	195	79	79	2.5	187	92	116	23	1.47	45	24	26	5.8	16	47.7	54.9	33.8	10	1	0.3	6	29	1	1	9.9	67.4	21.8	35.0	NOT RECOMMENDED	NOT RECOMMENDED	3	MODERATE	63	120	70
NONE INDICATED	NONE INDICATED	Y	38	W	0	F	0	IS	0	DO NOT	0	12	EXCEEDS	2	192	91	86	2.2	74	83	106	13	1.06	67	21	13	8.1	13.4	40.3	73.4	19.2	4.8	1.7	0.9	5.3	12	0	0	9.9	84.0	28.9	40.0	6.4	5.2	1	LOW	66	172	90
NONE INDICATED	PREVIOUSLY-DIAGNOSED HEART PALPITATIONS - UNUSUAL AND UNEXPECTED TACHYCARDIA	N	39	W	0	F	0	IS NOT	1	DO NOT	0	23	IS BELOW	0	199	121	65	3.0	66	87	134	18	0.98	73	14	10	6.1	13.4	39.2	58.7	29.9	5.3	5.6	0.5	5.8	23	1	1	9.1	68.3	24.6	35.2	NOT RECOMMENDED	4.5	0	LOW	92	130	80
PRIOR CABG (2009)	NONE INDICATED	N	58	W	0	M	1	IS NOT	1	DO NOT	1	36	MEETS	1	170	102	44	3.4	118	100	126	18	1.24	64	23	28	6	13.2	39	38.4	49.2	8.1	3.8	0.5	5.7	36	2	1	9.2	112.9	36.7	47.5	6.8	7.0	5	HIGH	56	122	78
NONE INDICATED	NONE INDICATED	N	62	W	0	F	0	IS NOT	1	DO NOT	0	57	IS BELOW	0	169	101	56	3.0	62	99	113	13	0.8	79	19	15	4.4	13.6	40.7	47.3	41	8	3	0.7	5.3	57	2	1	9.5	57.7	19.9	35.0	NOT RECOMMENDED	NOT RECOMMENDED	2	MODERATE	67	100	76
NONE INDICATED	NONE INDICATED	N	31	A	1	M	1	IS NOT	1	DO NOT	1	20	MEETS	1	196	116	58	3.4	108	100	138	13	1.12	87	20	32	5.6	16.2	47.4	56.3	33.6	7.5	2.1	0.5	5.4	20	1	1	9.7	85.6	25.6	34.7	NOT RECOMMENDED	NOT RECOMMENDED	0	LOW	80	DNO	DNO
NONE INDICATED	NONE INDICATED	N	31	I	1	M	1	IS NOT	1	DO NOT	1	14	IS BELOW	0	188	98	35	5.4	274	103	153	13	0.93	109	25	27	7.4	14.8	42.5	54.1	32.1	5.6	7.1	1.1	5.9	14	0	0	9.1	81.4	26.5	36.0	6.8	5.0	4	MODERATE	69	124	82
NONE INDICATED	PREVIOUSLY DIAGNOSED HERAT PALPITATIONS	Y	60	W	0	M	1	IS	0	DO NOT	1	35	EXCEEDS	2	195	112	62	3.2	105	87	133	14	1.13	70	26	15	5.3	14.7	44.2	61	23.8	8.9	5.5	0.8	5.6	35	2	1	9.3	90.5	24.2	39.5	NOT RECOMMENDED	NOT RECOMMENDED	1	LOW	53	140	78
NONE INDICATED	NONE INDICATED	Y	41	PI	1	M	1	IS NOT	1	DO NOT	1	23	MEETS	1	201	138	42	4.8	103	99	159	15	1.12	81	20	23	5.8	15.2	45	49.4	40	5.3	4.6	0.7	6.2	23	1	1	10	81.8	28.7	25.5	6.3	4.6	1	LOW	69	110	70
NONE INDICATED	NONE INDICATED	Y	37	PI	1	F	0	IS NOT	1	DO NOT	0	27	IS BELOW	0	209	130	68	3.1	56	104	141	10	0.66	113	21	19	4.1	13.4	39.8	46.9	41.7	5.8	4.6	1	5.5	27	1	1	9.2	63.0	27.5	34.8	5.0	4.4	3	MODERATE	71	110	70
NONE INDICATED	NONE INDICATED	Y	60	W	0	F	0	IS NOT	1	DO NOT	0	31	IS BELOW	0	232	136	81	2.9	73	93	151	14	0.66	96	39	29	3.5	14.1	42.1	65.6	25	6.5	2.3	0.6	5.7	31	2	1	9.4	65.2	23.5	33.0	NOT RECOMMENDED	4.7	2	MODERATE	64	117	76
HYPOTHYROIDISM	NONE INDICATED	Y	64	W	0	F	0	IS	0	DO NOT	1	36	IS BELOW	0	216	123	63	3.4	152	111	153	18	0.81	77	26	37	6.5	13.6	41.5	40.6	45	9.6	4.3	0.5	5.9	36	2	1	10.6	80.1	29.7	41.5	5.9	6.6	6	HIGH	83	120	82
NONE INDICATED	NONE INDICATED	N	50	W	0	F	0	IS NOT	1	DO NOT	0	30	MEETS	1	180	109	49	3.6	112	126	131	11	0.68	102	17	20	6.3	13.5	40.4	58	30.7	7.8	2.4	1.1	5.9	30	2	1	9.2	83.8	34.9	35.5	5.3	6.6	2	MODERATE	60	118	68
COPD / GOUT	UNUSUAL SHORTNESS OF BREATH AT REST	N	67	W	0	M	1	IS	0	DO NOT	1	36	IS BELOW	0	132	76	39	3.4	87	98	93	17	1.06	72	23	35	7.6	17.4	50.9	53	36.7	7.2	2.6	0.5	5.8	36	2	1	9.9	123.5	34.9	49.0	7.8	7.7	7	HIGH	60	144	82
NONE INDICATED	NONE INDICATED	Y	79	W	0	M	1	IS NOT	1	DO NOT	1	23	EXCEEDS	2	203	124	61	3.3	90	94	142	25	1.22	56	16	19	5.1	15.2	47.1	59.3	27.4	9.2	3.5	0.6	6	23	1	1	9.8	103.6	30.9	45.0	7.4	7.0	3	MODERATE	58	118	70
TYPE 2 DIABETES	NONE INDICATED	N	61	W	0	F	0	IS	0	DO NOT	0	21	IS BELOW	0	153	77	29	5.3	233	172	124	16	0.91	68	26	36	5.4	12.6	37.8	47.5	39.2	9.2	3.5	0.6	7	21	1	1	9.5	95.5	32.9	43.2	6.4	7.2	9	HIGH	69	120	78
CHRONIC BRONCHITIS / HYPOTHYROIDISM	NONE INDICATED	N	73	W	0	M	1	IS NOT	1	DO NOT	1	62	MEETS	1	169	103	50	3.4	81	106	119	16	1.12	65	30	34	6.5	15.8	47.2	59.7	23.6	10.5	5.6	0.6	5.9	62	2	1	9.3	89.3	26.6	40.0	NOT RECOMMENDED	NOT RECOMMENDED	3	MODERATE	65	130	76
NONE INDICATED	NONE INDICATED	N	27	W	0	M	1	IS	0	DO NOT	1	32	EXCEEDS	2	189	122	50	3.78	86	101	139	13	1.1	91	21	22	5	16.7	48.4	48.4	36.1	10.9	4.2	0.4	5.1	32	2	1	.	92.1	25	37.5	NOT RECOMMENDED	4.9	2	LOW	78	128	84
NONE INDICATED	NONE INDICATED	N	52	W	0	M	1	IS NOT	1	DO NOT	1	.	EXCEEDS	2	230	149	52	4.4	145	105	178	.	.	.	.	.	.	.	.	.	.	.	.	.	.	.	.	.	.	91.7	29.4	38.8	7	5	3	MODERATE	56	142	80
NONE INDICATED	NONE INDICATED	N	61	W	0	F	0	IS	0	DO NOT	0	.	EXCEEDS	2	181	91	74	2.4	80	106	107	.	.	.	.	.	.	.	.	.	.	.	.	.	.	.	.	.	.	71.4	29.7	37.8	5.3	4.7	2	MODERATE	75	136	78
NONE INDICATED	NONE INDICATED	Y	50	W	0	M	1	IS NOT	1	DO NOT	1	14	MEETS	1	180	109	51	3.5	98	106	129	20	0.99	88	18	16	3.7	13	39	51.2	31.4	7.8	8.8	0.8	5.6	14	0	0	9.5	91	24.7	34	NOT RECOMMENDED	NOT RECOMMENDED	.	.	.	132	80
			47.5																																	20 subjects
																																				0.55
[truncated: 94 more columns]

## Sheet: Fat_Mass_Index sheet
AGE	Race	Gender	WAIST_inches		PCTL_FAT	BMI	waist & PCTL FAT Match	Gender	FATWT_lbs	WT_kg	H	fatwt kg	H2	FMI
51	W	F	37.0		5th	26.4		F	37.9	68.0	1.60468	17.2	2.57576	6.67765	N
49	W	M	46.0		66th	34.9		M	63.7	107.3	1.7534	28.95	3.0745	9.41617	OCI
27	W	M	37.8		6th	26.0	Y	M	45.0	78.7	1.73981	20.6	3.02692	6.80559	EF
43	W	M	36.3		90th	27.3		M	69.5	89.1	1.80658	31.6	3.26374	9.68215	OCI
60	W	M	41.0		61st	29.5		M	63.1	102.4	1.86311	28.7	3.47119	8.26807	EF
76	W	M	43.5		86th	34.8		M	69.1	95.2	1.65658	31.4	2.74425	11.4421	OCI
46	W	F	39.0		68th	26.9		F	58.4	66.4	1.57111	26.5	2.4684	10.7357	EF
49	W	M	38.0		4th	29.5	Y	M	28.3	85.7	1.70443	12.9	2.90508	4.44049	N
74	W	F	33.8		70th	26.1		F	60.8	64.9	1.57689	27.6	2.48659	11.0995	EF
64	W	F	32.5		18th	27.6	Y	F	58.0	73.2	1.62855	26.4	2.65217	9.9541	EF
66	W	F	42.5		97th	31.2		F	86.3	80.1	1.60228	39.2	2.56731	15.2689	OCI
71	W	M	42.0		70th	27.7		M	71.4	95.5	1.85679	32.5	3.44765	9.4267	OCI
60	W	F	43.0		92nd	34.5		F	97.5	94.3	1.65328	41.3	2.73333	15.1098	OCI
62	W	F	31.0		48th	22.9		F	52.6	59.8	1.61597	23.9	2.61135	9.15234	EF
49	W	F	32.8		41st	22.9		F	48.1	56.0	1.56378	21.9	2.44541	8.95554	N
78	W	M	35.0		17th	21.8	Y	M	33.8	67.4	1.75834	15.4	3.09174	4.98101	N
38	W	F	40.0		27th	28.9		F	57.2	84.0	1.70487	26	2.90657	8.94524	N
39	W	F	35.2		45th	24.6		F	52.6	68.3	1.66626	23.9	2.77642	8.6082	N
58	W	M	47.5		79th	36.7		M	77.0	112.9	1.75394	35	3.07629	11.3773	OCI
62	W	F	35.0		24th	19.9	Y	F	44.4	57.7	1.70279	20.2	2.8995	6.96672	N
31	A	M	34.7		25th	25.6	Y	M	33.5	85.6	1.82859	15.2	3.34375	4.54579	N
31	I	M	36.0		89th	26.5		M	55.5	81.4	1.75263	25.2	3.0717	8.20393	EF
60	W	M	39.5		23rd	24.2	Y	M	45.8	90.5	1.93382	20.8	3.73967	5.56199	N
41	PI	M	25.5		44th	28.7		M	43.2	81.8	1.68825	19.6	2.85017	6.87677	EF
37	PI	F	34.8		72nd	27.5		F	54.0	63.0	1.51357	24.5	2.29091	10.6944	EF
60	W	F	33.0		59th	23.5		F	58.9	65.2	1.66567	26.8	2.77447	9.65951	EF
64	W	F	41.5		96th	29.7		F	84.7	80.1	1.64225	38.5	2.69697	14.2753	OCI
50	W	F	35.5		92nd	34.9		F	84.9	83.8	1.54956	38.6	2.40115	16.0757	OCI
67	W	M	49.0		54th	34.9		M	86.9	123.5	1.88114	39.5	3.53868	11.1623	OCI
79	W	M	45.0		97th	30.9		M	84.4	103.6	1.83105	38.4	3.35275	11.4533	OCI
61	W	F	43.2		56th	32.9		F	91.6	95.5	1.70374	41.6	2.90274	14.3313	OCI
73	W	M	40.0		4th	26.6		M	42.7	89.3	1.83225	19.4	3.35714	5.77872	N
27	W	M	37.5		41st	25		M	40.6	92.1	1.91937	18.5	3.684	5.02172	N
52	W	M	38.8		18th	29.4	Y	M	42.4	91.7	1.76608	19.3	3.11905	6.18779	EF
61	W	F	37.8		25	29.7		F	54.9	71.4	1.5505	25	2.40404	10.3992	EF
50	W	M	34		.	24.7	Y	M	46	91	1.91943	20.9	3.68421	5.67286	N
															12=N
			19=elevated waist												12=EF
															12=OCI
				0.279494	#NAME?
